# Supplementary material for: Orthoflavivirus Lammi in Russia: Possible Transovarial Transmission and Trans-Stadial Survival in Aedes cinereus (Diptera, Culicidae)
Source: Viruses. 2024 Mar 28;16(4):527. doi: 10.3390/v16040527 (PMC11054007; doi:10.3390/v16040527)
Supplement: Supplementary file 1 [file viruses-16-00527-s001.zip]

Archive with 1 entries (1 files):
- viruses-2893841-supplementary.pdf
